# Supplementary material for: Older adults’ emotion recognition: No auditory-visual benefit for less clear expressions
Source: PLoS One. 2022 Dec 30;17(12):e0279822. doi: 10.1371/journal.pone.0279822 (PMC9803091; doi:10.1371/journal.pone.0279822)
Supplement: S1 Appendix — (XLSX) [file pone.0279822.s001.xlsx]

## Sheet: S1 Appendix formatted
AgeGroup	Subject N	Presenter	Modality	Emotion	recog rate (%)
Younger	1	Clear	Auditory	Angry	87.5
Younger	2	Clear	Auditory	Angry	100
Younger	3	Clear	Auditory	Angry	100
Younger	4	Clear	Auditory	Angry	100
Younger	5	Clear	Auditory	Angry	100
Younger	6	Clear	Auditory	Angry	100
Younger	7	Clear	Auditory	Angry	75
Younger	8	Clear	Auditory	Angry	100
Younger	9	Clear	Auditory	Angry	100
Younger	10	Clear	Auditory	Angry	100
Younger	11	Clear	Auditory	Angry	100
Younger	12	Clear	Auditory	Angry	100
Younger	13	Clear	Auditory	Angry	100
Younger	14	Clear	Auditory	Angry	100
Younger	15	Clear	Auditory	Angry	100
Younger	16	Clear	Auditory	Angry	100
Younger	17	Clear	Auditory	Angry	100
Younger	18	Clear	Auditory	Angry	100
Younger	19	Clear	Auditory	Angry	100
Younger	20	Clear	Auditory	Angry	75
Younger	21	Clear	Auditory	Angry	100
Younger	22	Clear	Auditory	Angry	87.5
Younger	23	Clear	Auditory	Angry	100
Younger	24	Clear	Auditory	Angry	100
Younger	25	Clear	Auditory	Angry	100
Younger	26	Clear	Auditory	Angry	100
Younger	27	Clear	Auditory	Angry	87.5
Younger	28	Clear	Auditory	Angry	100
Younger	29	Clear	Auditory	Angry	100
Younger	30	Clear	Auditory	Angry	100
Older	1	Clear	Auditory	Angry	37.5
Older	2	Clear	Auditory	Angry	25
Older	3	Clear	Auditory	Angry	50
Older	4	Clear	Auditory	Angry	100
Older	5	Clear	Auditory	Angry	62.5
Older	6	Clear	Auditory	Angry	100
Older	7	Clear	Auditory	Angry	87.5
Older	8	Clear	Auditory	Angry	100
Older	9	Clear	Auditory	Angry	62.5
Older	10	Clear	Auditory	Angry	100
Older	11	Clear	Auditory	Angry	100
Older	12	Clear	Auditory	Angry	50
Older	13	Clear	Auditory	Angry	50
Older	14	Clear	Auditory	Angry	37.5
Older	15	Clear	Auditory	Angry	100
Older	16	Clear	Auditory	Angry	75
Older	17	Clear	Auditory	Angry	75
Older	18	Clear	Auditory	Angry	87.5
Older	19	Clear	Auditory	Angry	37.5
Older	20	Clear	Auditory	Angry	87.5
Older	21	Clear	Auditory	Angry	37.5
Older	22	Clear	Auditory	Angry	100
Older	23	Clear	Auditory	Angry	100
Older	24	Clear	Auditory	Angry	75
Older	25	Clear	Auditory	Angry	100
Older	26	Clear	Auditory	Angry	87.5
Older	27	Clear	Auditory	Angry	62.5
Older	28	Clear	Auditory	Angry	87.5
Older	29	Clear	Auditory	Angry	62.5
Older	30	Clear	Auditory	Angry	50
Younger	1	Unclear	Auditory	Angry	12.5
Younger	2	Unclear	Auditory	Angry	62.5
Younger	3	Unclear	Auditory	Angry	25
Younger	4	Unclear	Auditory	Angry	75
Younger	5	Unclear	Auditory	Angry	37.5
Younger	6	Unclear	Auditory	Angry	62.5
Younger	7	Unclear	Auditory	Angry	50
Younger	8	Unclear	Auditory	Angry	62.5
Younger	9	Unclear	Auditory	Angry	50
Younger	10	Unclear	Auditory	Angry	50
Younger	11	Unclear	Auditory	Angry	50
Younger	12	Unclear	Auditory	Angry	75
Younger	13	Unclear	Auditory	Angry	50
Younger	14	Unclear	Auditory	Angry	62.5
Younger	15	Unclear	Auditory	Angry	50
Younger	16	Unclear	Auditory	Angry	87.5
Younger	17	Unclear	Auditory	Angry	50
Younger	18	Unclear	Auditory	Angry	62.5
Younger	19	Unclear	Auditory	Angry	50
Younger	20	Unclear	Auditory	Angry	62.5
Younger	21	Unclear	Auditory	Angry	87.5
Younger	22	Unclear	Auditory	Angry	25
Younger	23	Unclear	Auditory	Angry	62.5
Younger	24	Unclear	Auditory	Angry	62.5
Younger	25	Unclear	Auditory	Angry	62.5
Younger	26	Unclear	Auditory	Angry	75
Younger	27	Unclear	Auditory	Angry	37.5
Younger	28	Unclear	Auditory	Angry	50
Younger	29	Unclear	Auditory	Angry	50
Younger	30	Unclear	Auditory	Angry	50
Older	1	Unclear	Auditory	Angry	0
Older	2	Unclear	Auditory	Angry	0
Older	3	Unclear	Auditory	Angry	50
Older	4	Unclear	Auditory	Angry	37.5
Older	5	Unclear	Auditory	Angry	25
Older	6	Unclear	Auditory	Angry	50
Older	7	Unclear	Auditory	Angry	0
Older	8	Unclear	Auditory	Angry	50
Older	9	Unclear	Auditory	Angry	0
Older	10	Unclear	Auditory	Angry	50
Older	11	Unclear	Auditory	Angry	50
Older	12	Unclear	Auditory	Angry	25
Older	13	Unclear	Auditory	Angry	0
Older	14	Unclear	Auditory	Angry	12.5
Older	15	Unclear	Auditory	Angry	50
Older	16	Unclear	Auditory	Angry	37.5
Older	17	Unclear	Auditory	Angry	0
Older	18	Unclear	Auditory	Angry	50
Older	19	Unclear	Auditory	Angry	25
Older	20	Unclear	Auditory	Angry	0
Older	21	Unclear	Auditory	Angry	50
Older	22	Unclear	Auditory	Angry	37.5
Older	23	Unclear	Auditory	Angry	12.5
Older	24	Unclear	Auditory	Angry	25
Older	25	Unclear	Auditory	Angry	50
Older	26	Unclear	Auditory	Angry	62.5
Older	27	Unclear	Auditory	Angry	50
Older	28	Unclear	Auditory	Angry	50
Older	29	Unclear	Auditory	Angry	0
Older	30	Unclear	Auditory	Angry	25
Younger	1	Clear	Visual	Angry	100
Younger	2	Clear	Visual	Angry	100
Younger	3	Clear	Visual	Angry	87.5
Younger	4	Clear	Visual	Angry	100
Younger	5	Clear	Visual	Angry	100
Younger	6	Clear	Visual	Angry	100
Younger	7	Clear	Visual	Angry	87.5
Younger	8	Clear	Visual	Angry	100
Younger	9	Clear	Visual	Angry	100
Younger	10	Clear	Visual	Angry	100
Younger	11	Clear	Visual	Angry	100
Younger	12	Clear	Visual	Angry	100
Younger	13	Clear	Visual	Angry	100
Younger	14	Clear	Visual	Angry	100
Younger	15	Clear	Visual	Angry	100
Younger	16	Clear	Visual	Angry	100
Younger	17	Clear	Visual	Angry	100
Younger	18	Clear	Visual	Angry	100
Younger	19	Clear	Visual	Angry	100
Younger	20	Clear	Visual	Angry	87.5
Younger	21	Clear	Visual	Angry	85.71
Younger	22	Clear	Visual	Angry	100
Younger	23	Clear	Visual	Angry	100
Younger	24	Clear	Visual	Angry	100
Younger	25	Clear	Visual	Angry	100
Younger	26	Clear	Visual	Angry	100
Younger	27	Clear	Visual	Angry	87.5
Younger	28	Clear	Visual	Angry	100
Younger	29	Clear	Visual	Angry	87.5
Younger	30	Clear	Visual	Angry	100
Older	1	Clear	Visual	Angry	75
Older	2	Clear	Visual	Angry	75
Older	3	Clear	Visual	Angry	75
Older	4	Clear	Visual	Angry	87.5
Older	5	Clear	Visual	Angry	100
Older	6	Clear	Visual	Angry	100
Older	7	Clear	Visual	Angry	100
Older	8	Clear	Visual	Angry	100
Older	9	Clear	Visual	Angry	75
Older	10	Clear	Visual	Angry	100
Older	11	Clear	Visual	Angry	100
Older	12	Clear	Visual	Angry	100
Older	13	Clear	Visual	Angry	87.5
Older	14	Clear	Visual	Angry	57.14
Older	15	Clear	Visual	Angry	100
Older	16	Clear	Visual	Angry	87.5
Older	17	Clear	Visual	Angry	87.5
Older	18	Clear	Visual	Angry	87.5
Older	19	Clear	Visual	Angry	42.86
Older	20	Clear	Visual	Angry	75
Older	21	Clear	Visual	Angry	87.5
Older	22	Clear	Visual	Angry	100
Older	23	Clear	Visual	Angry	100
Older	24	Clear	Visual	Angry	100
Older	25	Clear	Visual	Angry	100
Older	26	Clear	Visual	Angry	100
Older	27	Clear	Visual	Angry	75
Older	28	Clear	Visual	Angry	100
Older	29	Clear	Visual	Angry	85.71
Older	30	Clear	Visual	Angry	75
Younger	1	Unclear	Visual	Angry	87.5
Younger	2	Unclear	Visual	Angry	62.5
Younger	3	Unclear	Visual	Angry	87.5
Younger	4	Unclear	Visual	Angry	100
Younger	5	Unclear	Visual	Angry	12.5
Younger	6	Unclear	Visual	Angry	87.5
Younger	7	Unclear	Visual	Angry	62.5
Younger	8	Unclear	Visual	Angry	62.5
Younger	9	Unclear	Visual	Angry	62.5
Younger	10	Unclear	Visual	Angry	50
Younger	11	Unclear	Visual	Angry	75
Younger	12	Unclear	Visual	Angry	50
Younger	13	Unclear	Visual	Angry	75
Younger	14	Unclear	Visual	Angry	50
Younger	15	Unclear	Visual	Angry	62.5
Younger	16	Unclear	Visual	Angry	75
Younger	17	Unclear	Visual	Angry	62.5
Younger	18	Unclear	Visual	Angry	62.5
Younger	19	Unclear	Visual	Angry	75
Younger	20	Unclear	Visual	Angry	50
Younger	21	Unclear	Visual	Angry	62.5
Younger	22	Unclear	Visual	Angry	62.5
Younger	23	Unclear	Visual	Angry	62.5
Younger	24	Unclear	Visual	Angry	75
Younger	25	Unclear	Visual	Angry	87.5
Younger	26	Unclear	Visual	Angry	62.5
Younger	27	Unclear	Visual	Angry	12.5
Younger	28	Unclear	Visual	Angry	50
Younger	29	Unclear	Visual	Angry	50
Younger	30	Unclear	Visual	Angry	12.5
Older	1	Unclear	Visual	Angry	50
Older	2	Unclear	Visual	Angry	37.5
Older	3	Unclear	Visual	Angry	25
Older	4	Unclear	Visual	Angry	75
Older	5	Unclear	Visual	Angry	12.5
Older	6	Unclear	Visual	Angry	75
Older	7	Unclear	Visual	Angry	25
Older	8	Unclear	Visual	Angry	37.5
Older	9	Unclear	Visual	Angry	62.5
Older	10	Unclear	Visual	Angry	75
Older	11	Unclear	Visual	Angry	37.5
Older	12	Unclear	Visual	Angry	25
Older	13	Unclear	Visual	Angry	50
Older	14	Unclear	Visual	Angry	83.33
Older	15	Unclear	Visual	Angry	75
Older	16	Unclear	Visual	Angry	50
Older	17	Unclear	Visual	Angry	37.5
Older	18	Unclear	Visual	Angry	37.5
Older	19	Unclear	Visual	Angry	37.5
Older	20	Unclear	Visual	Angry	50
Older	21	Unclear	Visual	Angry	62.5
Older	22	Unclear	Visual	Angry	62.5
Older	23	Unclear	Visual	Angry	50
Older	24	Unclear	Visual	Angry	50
Older	25	Unclear	Visual	Angry	87.5
Older	26	Unclear	Visual	Angry	75
Older	27	Unclear	Visual	Angry	75
Older	28	Unclear	Visual	Angry	37.5
Older	29	Unclear	Visual	Angry	37.5
Older	30	Unclear	Visual	Angry	25
Younger	1	Clear	Auditory-Visual	Angry	100
Younger	2	Clear	Auditory-Visual	Angry	100
Younger	3	Clear	Auditory-Visual	Angry	100
Younger	4	Clear	Auditory-Visual	Angry	100
Younger	5	Clear	Auditory-Visual	Angry	100
Younger	6	Clear	Auditory-Visual	Angry	100
Younger	7	Clear	Auditory-Visual	Angry	87.5
Younger	8	Clear	Auditory-Visual	Angry	100
Younger	9	Clear	Auditory-Visual	Angry	100
Younger	10	Clear	Auditory-Visual	Angry	100
Younger	11	Clear	Auditory-Visual	Angry	100
Younger	12	Clear	Auditory-Visual	Angry	100
Younger	13	Clear	Auditory-Visual	Angry	100
Younger	14	Clear	Auditory-Visual	Angry	100
Younger	15	Clear	Auditory-Visual	Angry	100
Younger	16	Clear	Auditory-Visual	Angry	100
Younger	17	Clear	Auditory-Visual	Angry	100
Younger	18	Clear	Auditory-Visual	Angry	100
Younger	19	Clear	Auditory-Visual	Angry	100
Younger	20	Clear	Auditory-Visual	Angry	100
Younger	21	Clear	Auditory-Visual	Angry	100
Younger	22	Clear	Auditory-Visual	Angry	100
Younger	23	Clear	Auditory-Visual	Angry	100
Younger	24	Clear	Auditory-Visual	Angry	100
Younger	25	Clear	Auditory-Visual	Angry	100
Younger	26	Clear	Auditory-Visual	Angry	100
Younger	27	Clear	Auditory-Visual	Angry	87.5
Younger	28	Clear	Auditory-Visual	Angry	87.5
Younger	29	Clear	Auditory-Visual	Angry	100
Younger	30	Clear	Auditory-Visual	Angry	100
Older	1	Clear	Auditory-Visual	Angry	85.71
Older	2	Clear	Auditory-Visual	Angry	62.5
Older	3	Clear	Auditory-Visual	Angry	62.5
Older	4	Clear	Auditory-Visual	Angry	100
Older	5	Clear	Auditory-Visual	Angry	75
Older	6	Clear	Auditory-Visual	Angry	100
Older	7	Clear	Auditory-Visual	Angry	100
Older	8	Clear	Auditory-Visual	Angry	87.5
Older	9	Clear	Auditory-Visual	Angry	75
Older	10	Clear	Auditory-Visual	Angry	100
Older	11	Clear	Auditory-Visual	Angry	100
Older	12	Clear	Auditory-Visual	Angry	75
Older	13	Clear	Auditory-Visual	Angry	75
Older	14	Clear	Auditory-Visual	Angry	87.5
Older	15	Clear	Auditory-Visual	Angry	100
Older	16	Clear	Auditory-Visual	Angry	75
Older	17	Clear	Auditory-Visual	Angry	100
Older	18	Clear	Auditory-Visual	Angry	100
Older	19	Clear	Auditory-Visual	Angry	75
Older	20	Clear	Auditory-Visual	Angry	62.5
Older	21	Clear	Auditory-Visual	Angry	75
Older	22	Clear	Auditory-Visual	Angry	100
Older	23	Clear	Auditory-Visual	Angry	100
Older	24	Clear	Auditory-Visual	Angry	100
Older	25	Clear	Auditory-Visual	Angry	100
Older	26	Clear	Auditory-Visual	Angry	100
Older	27	Clear	Auditory-Visual	Angry	37.5
Older	28	Clear	Auditory-Visual	Angry	100
Older	29	Clear	Auditory-Visual	Angry	62.5
Older	30	Clear	Auditory-Visual	Angry	100
Younger	1	Unclear	Auditory-Visual	Angry	75
Younger	2	Unclear	Auditory-Visual	Angry	62.5
Younger	3	Unclear	Auditory-Visual	Angry	62.5
Younger	4	Unclear	Auditory-Visual	Angry	87.5
Younger	5	Unclear	Auditory-Visual	Angry	37.5
Younger	6	Unclear	Auditory-Visual	Angry	75
Younger	7	Unclear	Auditory-Visual	Angry	75
Younger	8	Unclear	Auditory-Visual	Angry	87.5
Younger	9	Unclear	Auditory-Visual	Angry	75
Younger	10	Unclear	Auditory-Visual	Angry	75
Younger	11	Unclear	Auditory-Visual	Angry	37.5
Younger	12	Unclear	Auditory-Visual	Angry	100
Younger	13	Unclear	Auditory-Visual	Angry	62.5
Younger	14	Unclear	Auditory-Visual	Angry	62.5
Younger	15	Unclear	Auditory-Visual	Angry	75
Younger	16	Unclear	Auditory-Visual	Angry	75
Younger	17	Unclear	Auditory-Visual	Angry	75
Younger	18	Unclear	Auditory-Visual	Angry	62.5
Younger	19	Unclear	Auditory-Visual	Angry	62.5
Younger	20	Unclear	Auditory-Visual	Angry	87.5
Younger	21	Unclear	Auditory-Visual	Angry	75
Younger	22	Unclear	Auditory-Visual	Angry	25
Younger	23	Unclear	Auditory-Visual	Angry	50
Younger	24	Unclear	Auditory-Visual	Angry	75
Younger	25	Unclear	Auditory-Visual	Angry	87.5
Younger	26	Unclear	Auditory-Visual	Angry	87.5
Younger	27	Unclear	Auditory-Visual	Angry	50
Younger	28	Unclear	Auditory-Visual	Angry	62.5
Younger	29	Unclear	Auditory-Visual	Angry	50
Younger	30	Unclear	Auditory-Visual	Angry	87.5
Older	1	Unclear	Auditory-Visual	Angry	37.5
Older	2	Unclear	Auditory-Visual	Angry	0
Older	3	Unclear	Auditory-Visual	Angry	25
Older	4	Unclear	Auditory-Visual	Angry	50
Older	5	Unclear	Auditory-Visual	Angry	50
Older	6	Unclear	Auditory-Visual	Angry	87.5
Older	7	Unclear	Auditory-Visual	Angry	12.5
Older	8	Unclear	Auditory-Visual	Angry	50
Older	9	Unclear	Auditory-Visual	Angry	37.5
Older	10	Unclear	Auditory-Visual	Angry	62.5
Older	11	Unclear	Auditory-Visual	Angry	62.5
Older	12	Unclear	Auditory-Visual	Angry	25
Older	13	Unclear	Auditory-Visual	Angry	12.5
Older	14	Unclear	Auditory-Visual	Angry	28.57
Older	15	Unclear	Auditory-Visual	Angry	50
Older	16	Unclear	Auditory-Visual	Angry	25
Older	17	Unclear	Auditory-Visual	Angry	50
Older	18	Unclear	Auditory-Visual	Angry	62.5
Older	19	Unclear	Auditory-Visual	Angry	37.5
Older	20	Unclear	Auditory-Visual	Angry	25
Older	21	Unclear	Auditory-Visual	Angry	50
Older	22	Unclear	Auditory-Visual	Angry	50
Older	23	Unclear	Auditory-Visual	Angry	62.5
Older	24	Unclear	Auditory-Visual	Angry	62.5
Older	25	Unclear	Auditory-Visual	Angry	50
Older	26	Unclear	Auditory-Visual	Angry	62.5
Older	27	Unclear	Auditory-Visual	Angry	75
Older	28	Unclear	Auditory-Visual	Angry	75
Older	29	Unclear	Auditory-Visual	Angry	50
Older	30	Unclear	Auditory-Visual	Angry	75
Younger	1	Clear	Auditory	Happy	75
Younger	2	Clear	Auditory	Happy	87.5
Younger	3	Clear	Auditory	Happy	85.71
Younger	4	Clear	Auditory	Happy	87.5
Younger	5	Clear	Auditory	Happy	100
Younger	6	Clear	Auditory	Happy	100
Younger	7	Clear	Auditory	Happy	100
Younger	8	Clear	Auditory	Happy	75
Younger	9	Clear	Auditory	Happy	87.5
Younger	10	Clear	Auditory	Happy	75
Younger	11	Clear	Auditory	Happy	100
Younger	12	Clear	Auditory	Happy	87.5
Younger	13	Clear	Auditory	Happy	75
Younger	14	Clear	Auditory	Happy	87.5
Younger	15	Clear	Auditory	Happy	75
Younger	16	Clear	Auditory	Happy	100
Younger	17	Clear	Auditory	Happy	75
Younger	18	Clear	Auditory	Happy	75
Younger	19	Clear	Auditory	Happy	62.5
Younger	20	Clear	Auditory	Happy	37.5
Younger	21	Clear	Auditory	Happy	62.5
Younger	22	Clear	Auditory	Happy	87.5
Younger	23	Clear	Auditory	Happy	87.5
Younger	24	Clear	Auditory	Happy	100
Younger	25	Clear	Auditory	Happy	87.5
Younger	26	Clear	Auditory	Happy	100
Younger	27	Clear	Auditory	Happy	75
Younger	28	Clear	Auditory	Happy	87.5
Younger	29	Clear	Auditory	Happy	75
Younger	30	Clear	Auditory	Happy	87.5
Older	1	Clear	Auditory	Happy	16.67
Older	2	Clear	Auditory	Happy	25
Older	3	Clear	Auditory	Happy	87.5
Older	4	Clear	Auditory	Happy	87.5
Older	5	Clear	Auditory	Happy	62.5
Older	6	Clear	Auditory	Happy	87.5
Older	7	Clear	Auditory	Happy	75
Older	8	Clear	Auditory	Happy	75
Older	9	Clear	Auditory	Happy	25
Older	10	Clear	Auditory	Happy	50
Older	11	Clear	Auditory	Happy	37.5
Older	12	Clear	Auditory	Happy	87.5
Older	13	Clear	Auditory	Happy	100
Older	14	Clear	Auditory	Happy	87.5
Older	15	Clear	Auditory	Happy	25
Older	16	Clear	Auditory	Happy	25
Older	17	Clear	Auditory	Happy	75
Older	18	Clear	Auditory	Happy	75
Older	19	Clear	Auditory	Happy	12.5
Older	20	Clear	Auditory	Happy	87.5
Older	21	Clear	Auditory	Happy	37.5
Older	22	Clear	Auditory	Happy	100
Older	23	Clear	Auditory	Happy	25
Older	24	Clear	Auditory	Happy	100
Older	25	Clear	Auditory	Happy	75
Older	26	Clear	Auditory	Happy	100
Older	27	Clear	Auditory	Happy	62.5
Older	28	Clear	Auditory	Happy	62.5
Older	29	Clear	Auditory	Happy	62.5
Older	30	Clear	Auditory	Happy	25
Younger	1	Unclear	Auditory	Happy	62.5
Younger	2	Unclear	Auditory	Happy	71.43
Younger	3	Unclear	Auditory	Happy	75
Younger	4	Unclear	Auditory	Happy	62.5
Younger	5	Unclear	Auditory	Happy	100
Younger	6	Unclear	Auditory	Happy	75
Younger	7	Unclear	Auditory	Happy	50
Younger	8	Unclear	Auditory	Happy	62.5
Younger	9	Unclear	Auditory	Happy	87.5
Younger	10	Unclear	Auditory	Happy	87.5
Younger	11	Unclear	Auditory	Happy	100
Younger	12	Unclear	Auditory	Happy	62.5
Younger	13	Unclear	Auditory	Happy	50
Younger	14	Unclear	Auditory	Happy	100
Younger	15	Unclear	Auditory	Happy	87.5
Younger	16	Unclear	Auditory	Happy	87.5
Younger	17	Unclear	Auditory	Happy	100
Younger	18	Unclear	Auditory	Happy	100
Younger	19	Unclear	Auditory	Happy	75
Younger	20	Unclear	Auditory	Happy	50
Younger	21	Unclear	Auditory	Happy	50
Younger	22	Unclear	Auditory	Happy	75
Younger	23	Unclear	Auditory	Happy	87.5
Younger	24	Unclear	Auditory	Happy	87.5
Younger	25	Unclear	Auditory	Happy	87.5
Younger	26	Unclear	Auditory	Happy	100
Younger	27	Unclear	Auditory	Happy	75
Younger	28	Unclear	Auditory	Happy	50
Younger	29	Unclear	Auditory	Happy	75
Younger	30	Unclear	Auditory	Happy	87.5
Older	1	Unclear	Auditory	Happy	25
Older	2	Unclear	Auditory	Happy	25
Older	3	Unclear	Auditory	Happy	71.43
Older	4	Unclear	Auditory	Happy	50
Older	5	Unclear	Auditory	Happy	37.5
Older	6	Unclear	Auditory	Happy	50
Older	7	Unclear	Auditory	Happy	50
Older	8	Unclear	Auditory	Happy	37.5
Older	9	Unclear	Auditory	Happy	37.5
Older	10	Unclear	Auditory	Happy	62.5
Older	11	Unclear	Auditory	Happy	37.5
Older	12	Unclear	Auditory	Happy	62.5
Older	13	Unclear	Auditory	Happy	37.5
Older	14	Unclear	Auditory	Happy	75
Older	15	Unclear	Auditory	Happy	50
Older	16	Unclear	Auditory	Happy	37.5
Older	17	Unclear	Auditory	Happy	37.5
Older	18	Unclear	Auditory	Happy	75
Older	19	Unclear	Auditory	Happy	37.5
Older	20	Unclear	Auditory	Happy	100
Older	21	Unclear	Auditory	Happy	37.5
Older	22	Unclear	Auditory	Happy	62.5
Older	23	Unclear	Auditory	Happy	75
Older	24	Unclear	Auditory	Happy	75
Older	25	Unclear	Auditory	Happy	87.5
Older	26	Unclear	Auditory	Happy	87.5
Older	27	Unclear	Auditory	Happy	75
Older	28	Unclear	Auditory	Happy	75
Older	29	Unclear	Auditory	Happy	50
Older	30	Unclear	Auditory	Happy	50
Younger	1	Clear	Visual	Happy	100
Younger	2	Clear	Visual	Happy	100
Younger	3	Clear	Visual	Happy	100
Younger	4	Clear	Visual	Happy	100
Younger	5	Clear	Visual	Happy	100
Younger	6	Clear	Visual	Happy	100
Younger	7	Clear	Visual	Happy	75
Younger	8	Clear	Visual	Happy	100
Younger	9	Clear	Visual	Happy	100
Younger	10	Clear	Visual	Happy	100
Younger	11	Clear	Visual	Happy	100
Younger	12	Clear	Visual	Happy	100
Younger	13	Clear	Visual	Happy	87.5
Younger	14	Clear	Visual	Happy	100
Younger	15	Clear	Visual	Happy	100
Younger	16	Clear	Visual	Happy	100
Younger	17	Clear	Visual	Happy	100
Younger	18	Clear	Visual	Happy	100
Younger	19	Clear	Visual	Happy	100
Younger	20	Clear	Visual	Happy	100
Younger	21	Clear	Visual	Happy	100
Younger	22	Clear	Visual	Happy	87.5
Younger	23	Clear	Visual	Happy	100
Younger	24	Clear	Visual	Happy	87.5
Younger	25	Clear	Visual	Happy	100
Younger	26	Clear	Visual	Happy	100
Younger	27	Clear	Visual	Happy	100
Younger	28	Clear	Visual	Happy	87.5
Younger	29	Clear	Visual	Happy	100
Younger	30	Clear	Visual	Happy	100
Older	1	Clear	Visual	Happy	100
Older	2	Clear	Visual	Happy	87.5
Older	3	Clear	Visual	Happy	100
Older	4	Clear	Visual	Happy	100
Older	5	Clear	Visual	Happy	100
Older	6	Clear	Visual	Happy	100
Older	7	Clear	Visual	Happy	100
Older	8	Clear	Visual	Happy	100
Older	9	Clear	Visual	Happy	100
Older	10	Clear	Visual	Happy	100
Older	11	Clear	Visual	Happy	100
Older	12	Clear	Visual	Happy	62.5
Older	13	Clear	Visual	Happy	100
Older	14	Clear	Visual	Happy	100
Older	15	Clear	Visual	Happy	100
Older	16	Clear	Visual	Happy	87.5
Older	17	Clear	Visual	Happy	87.5
Older	18	Clear	Visual	Happy	100
Older	19	Clear	Visual	Happy	75
Older	20	Clear	Visual	Happy	100
Older	21	Clear	Visual	Happy	87.5
Older	22	Clear	Visual	Happy	87.5
Older	23	Clear	Visual	Happy	100
Older	24	Clear	Visual	Happy	100
Older	25	Clear	Visual	Happy	100
Older	26	Clear	Visual	Happy	100
Older	27	Clear	Visual	Happy	100
Older	28	Clear	Visual	Happy	100
Older	29	Clear	Visual	Happy	87.5
Older	30	Clear	Visual	Happy	87.5
Younger	1	Unclear	Visual	Happy	87.5
Younger	2	Unclear	Visual	Happy	100
Younger	3	Unclear	Visual	Happy	87.5
Younger	4	Unclear	Visual	Happy	87.5
Younger	5	Unclear	Visual	Happy	100
Younger	6	Unclear	Visual	Happy	87.5
Younger	7	Unclear	Visual	Happy	75
Younger	8	Unclear	Visual	Happy	75
Younger	9	Unclear	Visual	Happy	85.71
Younger	10	Unclear	Visual	Happy	87.5
Younger	11	Unclear	Visual	Happy	87.5
Younger	12	Unclear	Visual	Happy	75
Younger	13	Unclear	Visual	Happy	100
Younger	14	Unclear	Visual	Happy	75
Younger	15	Unclear	Visual	Happy	87.5
Younger	16	Unclear	Visual	Happy	87.5
Younger	17	Unclear	Visual	Happy	75
Younger	18	Unclear	Visual	Happy	87.5
Younger	19	Unclear	Visual	Happy	100
Younger	20	Unclear	Visual	Happy	62.5
Younger	21	Unclear	Visual	Happy	87.5
Younger	22	Unclear	Visual	Happy	100
Younger	23	Unclear	Visual	Happy	87.5
Younger	24	Unclear	Visual	Happy	87.5
Younger	25	Unclear	Visual	Happy	75
Younger	26	Unclear	Visual	Happy	100
Younger	27	Unclear	Visual	Happy	87.5
Younger	28	Unclear	Visual	Happy	87.5
Younger	29	Unclear	Visual	Happy	87.5
Younger	30	Unclear	Visual	Happy	87.5
Older	1	Unclear	Visual	Happy	75
Older	2	Unclear	Visual	Happy	75
Older	3	Unclear	Visual	Happy	75
Older	4	Unclear	Visual	Happy	87.5
Older	5	Unclear	Visual	Happy	75
Older	6	Unclear	Visual	Happy	87.5
Older	7	Unclear	Visual	Happy	71.43
Older	8	Unclear	Visual	Happy	87.5
Older	9	Unclear	Visual	Happy	87.5
Older	10	Unclear	Visual	Happy	75
Older	11	Unclear	Visual	Happy	87.5
Older	12	Unclear	Visual	Happy	37.5
Older	13	Unclear	Visual	Happy	100
Older	14	Unclear	Visual	Happy	71.43
Older	15	Unclear	Visual	Happy	87.5
Older	16	Unclear	Visual	Happy	87.5
Older	17	Unclear	Visual	Happy	37.5
Older	18	Unclear	Visual	Happy	87.5
Older	19	Unclear	Visual	Happy	50
Older	20	Unclear	Visual	Happy	87.5
Older	21	Unclear	Visual	Happy	75
Older	22	Unclear	Visual	Happy	87.5
Older	23	Unclear	Visual	Happy	87.5
Older	24	Unclear	Visual	Happy	87.5
Older	25	Unclear	Visual	Happy	50
Older	26	Unclear	Visual	Happy	75
Older	27	Unclear	Visual	Happy	87.5
Older	28	Unclear	Visual	Happy	87.5
Older	29	Unclear	Visual	Happy	75
Older	30	Unclear	Visual	Happy	87.5
Younger	1	Clear	Auditory-Visual	Happy	100
Younger	2	Clear	Auditory-Visual	Happy	100
Younger	3	Clear	Auditory-Visual	Happy	100
Younger	4	Clear	Auditory-Visual	Happy	100
Younger	5	Clear	Auditory-Visual	Happy	87.5
Younger	6	Clear	Auditory-Visual	Happy	100
Younger	7	Clear	Auditory-Visual	Happy	87.5
Younger	8	Clear	Auditory-Visual	Happy	100
Younger	9	Clear	Auditory-Visual	Happy	100
Younger	10	Clear	Auditory-Visual	Happy	87.5
Younger	11	Clear	Auditory-Visual	Happy	100
Younger	12	Clear	Auditory-Visual	Happy	100
Younger	13	Clear	Auditory-Visual	Happy	100
Younger	14	Clear	Auditory-Visual	Happy	100
Younger	15	Clear	Auditory-Visual	Happy	100
Younger	16	Clear	Auditory-Visual	Happy	100
Younger	17	Clear	Auditory-Visual	Happy	100
Younger	18	Clear	Auditory-Visual	Happy	100
Younger	19	Clear	Auditory-Visual	Happy	100
Younger	20	Clear	Auditory-Visual	Happy	100
Younger	21	Clear	Auditory-Visual	Happy	100
Younger	22	Clear	Auditory-Visual	Happy	100
Younger	23	Clear	Auditory-Visual	Happy	100
Younger	24	Clear	Auditory-Visual	Happy	100
Younger	25	Clear	Auditory-Visual	Happy	100
Younger	26	Clear	Auditory-Visual	Happy	100
Younger	27	Clear	Auditory-Visual	Happy	100
Younger	28	Clear	Auditory-Visual	Happy	100
Younger	29	Clear	Auditory-Visual	Happy	100
Younger	30	Clear	Auditory-Visual	Happy	100
Older	1	Clear	Auditory-Visual	Happy	85.71
Older	2	Clear	Auditory-Visual	Happy	50
Older	3	Clear	Auditory-Visual	Happy	100
Older	4	Clear	Auditory-Visual	Happy	100
Older	5	Clear	Auditory-Visual	Happy	100
Older	6	Clear	Auditory-Visual	Happy	100
Older	7	Clear	Auditory-Visual	Happy	100
Older	8	Clear	Auditory-Visual	Happy	100
Older	9	Clear	Auditory-Visual	Happy	100
Older	10	Clear	Auditory-Visual	Happy	100
Older	11	Clear	Auditory-Visual	Happy	100
Older	12	Clear	Auditory-Visual	Happy	87.5
Older	13	Clear	Auditory-Visual	Happy	100
Older	14	Clear	Auditory-Visual	Happy	100
Older	15	Clear	Auditory-Visual	Happy	100
Older	16	Clear	Auditory-Visual	Happy	100
Older	17	Clear	Auditory-Visual	Happy	100
Older	18	Clear	Auditory-Visual	Happy	100
Older	19	Clear	Auditory-Visual	Happy	87.5
Older	20	Clear	Auditory-Visual	Happy	100
Older	21	Clear	Auditory-Visual	Happy	100
Older	22	Clear	Auditory-Visual	Happy	100
Older	23	Clear	Auditory-Visual	Happy	100
Older	24	Clear	Auditory-Visual	Happy	100
Older	25	Clear	Auditory-Visual	Happy	100
Older	26	Clear	Auditory-Visual	Happy	100
Older	27	Clear	Auditory-Visual	Happy	100
Older	28	Clear	Auditory-Visual	Happy	87.5
Older	29	Clear	Auditory-Visual	Happy	100
Older	30	Clear	Auditory-Visual	Happy	100
Younger	1	Unclear	Auditory-Visual	Happy	87.5
Younger	2	Unclear	Auditory-Visual	Happy	75
Younger	3	Unclear	Auditory-Visual	Happy	87.5
Younger	4	Unclear	Auditory-Visual	Happy	100
Younger	5	Unclear	Auditory-Visual	Happy	87.5
Younger	6	Unclear	Auditory-Visual	Happy	87.5
Younger	7	Unclear	Auditory-Visual	Happy	75
Younger	8	Unclear	Auditory-Visual	Happy	87.5
Younger	9	Unclear	Auditory-Visual	Happy	87.5
Younger	10	Unclear	Auditory-Visual	Happy	100
Younger	11	Unclear	Auditory-Visual	Happy	87.5
Younger	12	Unclear	Auditory-Visual	Happy	100
Younger	13	Unclear	Auditory-Visual	Happy	100
Younger	14	Unclear	Auditory-Visual	Happy	87.5
Younger	15	Unclear	Auditory-Visual	Happy	75
Younger	16	Unclear	Auditory-Visual	Happy	87.5
Younger	17	Unclear	Auditory-Visual	Happy	100
Younger	18	Unclear	Auditory-Visual	Happy	87.5
Younger	19	Unclear	Auditory-Visual	Happy	100
Younger	20	Unclear	Auditory-Visual	Happy	87.5
Younger	21	Unclear	Auditory-Visual	Happy	100
Younger	22	Unclear	Auditory-Visual	Happy	87.5
Younger	23	Unclear	Auditory-Visual	Happy	100
Younger	24	Unclear	Auditory-Visual	Happy	100
Younger	25	Unclear	Auditory-Visual	Happy	100
Younger	26	Unclear	Auditory-Visual	Happy	100
Younger	27	Unclear	Auditory-Visual	Happy	75
Younger	28	Unclear	Auditory-Visual	Happy	50
Younger	29	Unclear	Auditory-Visual	Happy	87.5
Younger	30	Unclear	Auditory-Visual	Happy	100
Older	1	Unclear	Auditory-Visual	Happy	57.14
Older	2	Unclear	Auditory-Visual	Happy	33.33
Older	3	Unclear	Auditory-Visual	Happy	75
Older	4	Unclear	Auditory-Visual	Happy	87.5
Older	5	Unclear	Auditory-Visual	Happy	75
Older	6	Unclear	Auditory-Visual	Happy	50
Older	7	Unclear	Auditory-Visual	Happy	75
Older	8	Unclear	Auditory-Visual	Happy	100
Older	9	Unclear	Auditory-Visual	Happy	100
Older	10	Unclear	Auditory-Visual	Happy	100
Older	11	Unclear	Auditory-Visual	Happy	100
Older	12	Unclear	Auditory-Visual	Happy	50
Older	13	Unclear	Auditory-Visual	Happy	75
Older	14	Unclear	Auditory-Visual	Happy	100
Older	15	Unclear	Auditory-Visual	Happy	62.5
Older	16	Unclear	Auditory-Visual	Happy	75
Older	17	Unclear	Auditory-Visual	Happy	75
Older	18	Unclear	Auditory-Visual	Happy	75
Older	19	Unclear	Auditory-Visual	Happy	50
Older	20	Unclear	Auditory-Visual	Happy	75
Older	21	Unclear	Auditory-Visual	Happy	75
Older	22	Unclear	Auditory-Visual	Happy	62.5
Older	23	Unclear	Auditory-Visual	Happy	87.5
Older	24	Unclear	Auditory-Visual	Happy	100
Older	25	Unclear	Auditory-Visual	Happy	62.5
Older	26	Unclear	Auditory-Visual	Happy	87.5
Older	27	Unclear	Auditory-Visual	Happy	100
Older	28	Unclear	Auditory-Visual	Happy	62.5
Older	29	Unclear	Auditory-Visual	Happy	75
Older	30	Unclear	Auditory-Visual	Happy	75
Younger	1	Clear	Auditory	Surprise	50
Younger	2	Clear	Auditory	Surprise	75
Younger	3	Clear	Auditory	Surprise	87.5
Younger	4	Clear	Auditory	Surprise	62.5
Younger	5	Clear	Auditory	Surprise	75
Younger	6	Clear	Auditory	Surprise	100
Younger	7	Clear	Auditory	Surprise	87.5
Younger	8	Clear	Auditory	Surprise	87.5
Younger	9	Clear	Auditory	Surprise	62.5
Younger	10	Clear	Auditory	Surprise	100
Younger	11	Clear	Auditory	Surprise	62.5
Younger	12	Clear	Auditory	Surprise	87.5
Younger	13	Clear	Auditory	Surprise	37.5
Younger	14	Clear	Auditory	Surprise	75
Younger	15	Clear	Auditory	Surprise	100
Younger	16	Clear	Auditory	Surprise	50
Younger	17	Clear	Auditory	Surprise	75
Younger	18	Clear	Auditory	Surprise	75
Younger	19	Clear	Auditory	Surprise	75
Younger	20	Clear	Auditory	Surprise	62.5
Younger	21	Clear	Auditory	Surprise	87.5
Younger	22	Clear	Auditory	Surprise	57.14
Younger	23	Clear	Auditory	Surprise	75
Younger	24	Clear	Auditory	Surprise	100
Younger	25	Clear	Auditory	Surprise	100
Younger	26	Clear	Auditory	Surprise	50
Younger	27	Clear	Auditory	Surprise	62.5
Younger	28	Clear	Auditory	Surprise	75
Younger	29	Clear	Auditory	Surprise	87.5
Younger	30	Clear	Auditory	Surprise	87.5
Older	1	Clear	Auditory	Surprise	37.5
Older	2	Clear	Auditory	Surprise	37.5
Older	3	Clear	Auditory	Surprise	87.5
Older	4	Clear	Auditory	Surprise	100
Older	5	Clear	Auditory	Surprise	50
Older	6	Clear	Auditory	Surprise	100
Older	7	Clear	Auditory	Surprise	37.5
Older	8	Clear	Auditory	Surprise	75
Older	9	Clear	Auditory	Surprise	50
Older	10	Clear	Auditory	Surprise	62.5
Older	11	Clear	Auditory	Surprise	37.5
Older	12	Clear	Auditory	Surprise	87.5
Older	13	Clear	Auditory	Surprise	75
Older	14	Clear	Auditory	Surprise	50
Older	15	Clear	Auditory	Surprise	75
Older	16	Clear	Auditory	Surprise	87.5
Older	17	Clear	Auditory	Surprise	62.5
Older	18	Clear	Auditory	Surprise	62.5
Older	19	Clear	Auditory	Surprise	25
Older	20	Clear	Auditory	Surprise	37.5
Older	21	Clear	Auditory	Surprise	87.5
Older	22	Clear	Auditory	Surprise	62.5
Older	23	Clear	Auditory	Surprise	75
Older	24	Clear	Auditory	Surprise	50
Older	25	Clear	Auditory	Surprise	62.5
Older	26	Clear	Auditory	Surprise	87.5
Older	27	Clear	Auditory	Surprise	75
Older	28	Clear	Auditory	Surprise	100
Older	29	Clear	Auditory	Surprise	62.5
Older	30	Clear	Auditory	Surprise	87.5
Younger	1	Unclear	Auditory	Surprise	50
Younger	2	Unclear	Auditory	Surprise	62.5
Younger	3	Unclear	Auditory	Surprise	50
Younger	4	Unclear	Auditory	Surprise	62.5
Younger	5	Unclear	Auditory	Surprise	62.5
Younger	6	Unclear	Auditory	Surprise	75
Younger	7	Unclear	Auditory	Surprise	100
Younger	8	Unclear	Auditory	Surprise	50
Younger	9	Unclear	Auditory	Surprise	75
Younger	10	Unclear	Auditory	Surprise	100
Younger	11	Unclear	Auditory	Surprise	62.5
Younger	12	Unclear	Auditory	Surprise	100
Younger	13	Unclear	Auditory	Surprise	87.5
Younger	14	Unclear	Auditory	Surprise	50
Younger	15	Unclear	Auditory	Surprise	87.5
Younger	16	Unclear	Auditory	Surprise	62.5
Younger	17	Unclear	Auditory	Surprise	37.5
Younger	18	Unclear	Auditory	Surprise	37.5
Younger	19	Unclear	Auditory	Surprise	75
Younger	20	Unclear	Auditory	Surprise	62.5
Younger	21	Unclear	Auditory	Surprise	75
Younger	22	Unclear	Auditory	Surprise	25
Younger	23	Unclear	Auditory	Surprise	75
Younger	24	Unclear	Auditory	Surprise	50
Younger	25	Unclear	Auditory	Surprise	100
Younger	26	Unclear	Auditory	Surprise	50
Younger	27	Unclear	Auditory	Surprise	62.5
Younger	28	Unclear	Auditory	Surprise	75
Younger	29	Unclear	Auditory	Surprise	50
Younger	30	Unclear	Auditory	Surprise	75
Older	1	Unclear	Auditory	Surprise	25
Older	2	Unclear	Auditory	Surprise	37.5
Older	3	Unclear	Auditory	Surprise	57.14
Older	4	Unclear	Auditory	Surprise	100
Older	5	Unclear	Auditory	Surprise	85.71
Older	6	Unclear	Auditory	Surprise	87.5
Older	7	Unclear	Auditory	Surprise	57.14
Older	8	Unclear	Auditory	Surprise	62.5
Older	9	Unclear	Auditory	Surprise	25
Older	10	Unclear	Auditory	Surprise	87.5
Older	11	Unclear	Auditory	Surprise	50
Older	12	Unclear	Auditory	Surprise	42.86
Older	13	Unclear	Auditory	Surprise	75
Older	14	Unclear	Auditory	Surprise	87.5
Older	15	Unclear	Auditory	Surprise	75
Older	16	Unclear	Auditory	Surprise	62.5
Older	17	Unclear	Auditory	Surprise	100
Older	18	Unclear	Auditory	Surprise	50
Older	19	Unclear	Auditory	Surprise	50
Older	20	Unclear	Auditory	Surprise	50
Older	21	Unclear	Auditory	Surprise	62.5
Older	22	Unclear	Auditory	Surprise	62.5
Older	23	Unclear	Auditory	Surprise	75
Older	24	Unclear	Auditory	Surprise	37.5
Older	25	Unclear	Auditory	Surprise	87.5
Older	26	Unclear	Auditory	Surprise	62.5
Older	27	Unclear	Auditory	Surprise	62.5
Older	28	Unclear	Auditory	Surprise	62.5
Older	29	Unclear	Auditory	Surprise	37.5
Older	30	Unclear	Auditory	Surprise	62.5
Younger	1	Clear	Visual	Surprise	62.5
Younger	2	Clear	Visual	Surprise	100
Younger	3	Clear	Visual	Surprise	100
Younger	4	Clear	Visual	Surprise	87.5
Younger	5	Clear	Visual	Surprise	100
Younger	6	Clear	Visual	Surprise	75
Younger	7	Clear	Visual	Surprise	100
Younger	8	Clear	Visual	Surprise	100
Younger	9	Clear	Visual	Surprise	75
Younger	10	Clear	Visual	Surprise	75
Younger	11	Clear	Visual	Surprise	100
Younger	12	Clear	Visual	Surprise	100
Younger	13	Clear	Visual	Surprise	50
Younger	14	Clear	Visual	Surprise	100
Younger	15	Clear	Visual	Surprise	100
Younger	16	Clear	Visual	Surprise	100
Younger	17	Clear	Visual	Surprise	87.5
Younger	18	Clear	Visual	Surprise	100
Younger	19	Clear	Visual	Surprise	100
Younger	20	Clear	Visual	Surprise	75
Younger	21	Clear	Visual	Surprise	100
Younger	22	Clear	Visual	Surprise	100
Younger	23	Clear	Visual	Surprise	100
Younger	24	Clear	Visual	Surprise	100
Younger	25	Clear	Visual	Surprise	100
Younger	26	Clear	Visual	Surprise	100
Younger	27	Clear	Visual	Surprise	100
Younger	28	Clear	Visual	Surprise	100
Younger	29	Clear	Visual	Surprise	100
Younger	30	Clear	Visual	Surprise	100
Older	1	Clear	Visual	Surprise	37.5
Older	2	Clear	Visual	Surprise	100
Older	3	Clear	Visual	Surprise	87.5
Older	4	Clear	Visual	Surprise	87.5
Older	5	Clear	Visual	Surprise	75
Older	6	Clear	Visual	Surprise	100
Older	7	Clear	Visual	Surprise	87.5
Older	8	Clear	Visual	Surprise	100
Older	9	Clear	Visual	Surprise	87.5
Older	10	Clear	Visual	Surprise	100
Older	11	Clear	Visual	Surprise	100
Older	12	Clear	Visual	Surprise	75
Older	13	Clear	Visual	Surprise	62.5
Older	14	Clear	Visual	Surprise	100
Older	15	Clear	Visual	Surprise	100
Older	16	Clear	Visual	Surprise	75
Older	17	Clear	Visual	Surprise	100
Older	18	Clear	Visual	Surprise	100
Older	19	Clear	Visual	Surprise	87.5
Older	20	Clear	Visual	Surprise	87.5
Older	21	Clear	Visual	Surprise	100
Older	22	Clear	Visual	Surprise	100
Older	23	Clear	Visual	Surprise	87.5
Older	24	Clear	Visual	Surprise	100
Older	25	Clear	Visual	Surprise	62.5
Older	26	Clear	Visual	Surprise	100
Older	27	Clear	Visual	Surprise	75
Older	28	Clear	Visual	Surprise	100
Older	29	Clear	Visual	Surprise	100
Older	30	Clear	Visual	Surprise	87.5
Younger	1	Unclear	Visual	Surprise	25
Younger	2	Unclear	Visual	Surprise	75
Younger	3	Unclear	Visual	Surprise	50
Younger	4	Unclear	Visual	Surprise	75
Younger	5	Unclear	Visual	Surprise	87.5
Younger	6	Unclear	Visual	Surprise	62.5
Younger	7	Unclear	Visual	Surprise	85.71
Younger	8	Unclear	Visual	Surprise	62.5
Younger	9	Unclear	Visual	Surprise	75
Younger	10	Unclear	Visual	Surprise	57.14
Younger	11	Unclear	Visual	Surprise	75
Younger	12	Unclear	Visual	Surprise	75
Younger	13	Unclear	Visual	Surprise	75
Younger	14	Unclear	Visual	Surprise	50
Younger	15	Unclear	Visual	Surprise	100
Younger	16	Unclear	Visual	Surprise	50
Younger	17	Unclear	Visual	Surprise	62.5
Younger	18	Unclear	Visual	Surprise	62.5
Younger	19	Unclear	Visual	Surprise	50
Younger	20	Unclear	Visual	Surprise	100
Younger	21	Unclear	Visual	Surprise	87.5
Younger	22	Unclear	Visual	Surprise	37.5
Younger	23	Unclear	Visual	Surprise	62.5
Younger	24	Unclear	Visual	Surprise	75
Younger	25	Unclear	Visual	Surprise	87.5
Younger	26	Unclear	Visual	Surprise	75
Younger	27	Unclear	Visual	Surprise	50
Younger	28	Unclear	Visual	Surprise	62.5
Younger	29	Unclear	Visual	Surprise	87.5
Younger	30	Unclear	Visual	Surprise	87.5
Older	1	Unclear	Visual	Surprise	12.5
Older	2	Unclear	Visual	Surprise	75
Older	3	Unclear	Visual	Surprise	37.5
Older	4	Unclear	Visual	Surprise	50
Older	5	Unclear	Visual	Surprise	62.5
Older	6	Unclear	Visual	Surprise	37.5
Older	7	Unclear	Visual	Surprise	75
Older	8	Unclear	Visual	Surprise	62.5
Older	9	Unclear	Visual	Surprise	25
Older	10	Unclear	Visual	Surprise	75
Older	11	Unclear	Visual	Surprise	50
Older	12	Unclear	Visual	Surprise	37.5
Older	13	Unclear	Visual	Surprise	87.5
Older	14	Unclear	Visual	Surprise	37.5
Older	15	Unclear	Visual	Surprise	75
Older	16	Unclear	Visual	Surprise	50
Older	17	Unclear	Visual	Surprise	25
Older	18	Unclear	Visual	Surprise	100
Older	19	Unclear	Visual	Surprise	62.5
Older	20	Unclear	Visual	Surprise	62.5
Older	21	Unclear	Visual	Surprise	50
Older	22	Unclear	Visual	Surprise	62.5
Older	23	Unclear	Visual	Surprise	75
Older	24	Unclear	Visual	Surprise	62.5
Older	25	Unclear	Visual	Surprise	50
Older	26	Unclear	Visual	Surprise	75
Older	27	Unclear	Visual	Surprise	87.5
Older	28	Unclear	Visual	Surprise	75
Older	29	Unclear	Visual	Surprise	37.5
Older	30	Unclear	Visual	Surprise	50
Younger	1	Clear	Auditory-Visual	Surprise	100
Younger	2	Clear	Auditory-Visual	Surprise	100
Younger	3	Clear	Auditory-Visual	Surprise	100
Younger	4	Clear	Auditory-Visual	Surprise	100
Younger	5	Clear	Auditory-Visual	Surprise	100
Younger	6	Clear	Auditory-Visual	Surprise	100
Younger	7	Clear	Auditory-Visual	Surprise	100
Younger	8	Clear	Auditory-Visual	Surprise	100
Younger	9	Clear	Auditory-Visual	Surprise	100
Younger	10	Clear	Auditory-Visual	Surprise	100
Younger	11	Clear	Auditory-Visual	Surprise	100
Younger	12	Clear	Auditory-Visual	Surprise	100
Younger	13	Clear	Auditory-Visual	Surprise	75
Younger	14	Clear	Auditory-Visual	Surprise	87.5
Younger	15	Clear	Auditory-Visual	Surprise	100
Younger	16	Clear	Auditory-Visual	Surprise	100
Younger	17	Clear	Auditory-Visual	Surprise	100
Younger	18	Clear	Auditory-Visual	Surprise	100
Younger	19	Clear	Auditory-Visual	Surprise	100
Younger	20	Clear	Auditory-Visual	Surprise	100
Younger	21	Clear	Auditory-Visual	Surprise	100
Younger	22	Clear	Auditory-Visual	Surprise	100
Younger	23	Clear	Auditory-Visual	Surprise	100
Younger	24	Clear	Auditory-Visual	Surprise	100
Younger	25	Clear	Auditory-Visual	Surprise	100
Younger	26	Clear	Auditory-Visual	Surprise	100
Younger	27	Clear	Auditory-Visual	Surprise	75
Younger	28	Clear	Auditory-Visual	Surprise	100
Younger	29	Clear	Auditory-Visual	Surprise	100
Younger	30	Clear	Auditory-Visual	Surprise	100
Older	1	Clear	Auditory-Visual	Surprise	14.29
Older	2	Clear	Auditory-Visual	Surprise	62.5
Older	3	Clear	Auditory-Visual	Surprise	75
Older	4	Clear	Auditory-Visual	Surprise	100
Older	5	Clear	Auditory-Visual	Surprise	87.5
Older	6	Clear	Auditory-Visual	Surprise	100
Older	7	Clear	Auditory-Visual	Surprise	100
Older	8	Clear	Auditory-Visual	Surprise	87.5
Older	9	Clear	Auditory-Visual	Surprise	71.43
Older	10	Clear	Auditory-Visual	Surprise	100
Older	11	Clear	Auditory-Visual	Surprise	75
Older	12	Clear	Auditory-Visual	Surprise	75
Older	13	Clear	Auditory-Visual	Surprise	100
Older	14	Clear	Auditory-Visual	Surprise	100
Older	15	Clear	Auditory-Visual	Surprise	100
Older	16	Clear	Auditory-Visual	Surprise	100
Older	17	Clear	Auditory-Visual	Surprise	87.5
Older	18	Clear	Auditory-Visual	Surprise	100
Older	19	Clear	Auditory-Visual	Surprise	62.5
Older	20	Clear	Auditory-Visual	Surprise	87.5
Older	21	Clear	Auditory-Visual	Surprise	62.5
Older	22	Clear	Auditory-Visual	Surprise	100
Older	23	Clear	Auditory-Visual	Surprise	100
Older	24	Clear	Auditory-Visual	Surprise	100
Older	25	Clear	Auditory-Visual	Surprise	100
Older	26	Clear	Auditory-Visual	Surprise	87.5
Older	27	Clear	Auditory-Visual	Surprise	87.5
Older	28	Clear	Auditory-Visual	Surprise	100
Older	29	Clear	Auditory-Visual	Surprise	100
Older	30	Clear	Auditory-Visual	Surprise	87.5
Younger	1	Unclear	Auditory-Visual	Surprise	100
Younger	2	Unclear	Auditory-Visual	Surprise	62.5
Younger	3	Unclear	Auditory-Visual	Surprise	62.5
Younger	4	Unclear	Auditory-Visual	Surprise	87.5
Younger	5	Unclear	Auditory-Visual	Surprise	75
Younger	6	Unclear	Auditory-Visual	Surprise	62.5
Younger	7	Unclear	Auditory-Visual	Surprise	87.5
Younger	8	Unclear	Auditory-Visual	Surprise	100
Younger	9	Unclear	Auditory-Visual	Surprise	87.5
Younger	10	Unclear	Auditory-Visual	Surprise	75
Younger	11	Unclear	Auditory-Visual	Surprise	62.5
Younger	12	Unclear	Auditory-Visual	Surprise	62.5
Younger	13	Unclear	Auditory-Visual	Surprise	87.5
Younger	14	Unclear	Auditory-Visual	Surprise	75
Younger	15	Unclear	Auditory-Visual	Surprise	87.5
Younger	16	Unclear	Auditory-Visual	Surprise	75
Younger	17	Unclear	Auditory-Visual	Surprise	75
Younger	18	Unclear	Auditory-Visual	Surprise	50
Younger	19	Unclear	Auditory-Visual	Surprise	75
Younger	20	Unclear	Auditory-Visual	Surprise	100
Younger	21	Unclear	Auditory-Visual	Surprise	87.5
Younger	22	Unclear	Auditory-Visual	Surprise	75
Younger	23	Unclear	Auditory-Visual	Surprise	87.5
Younger	24	Unclear	Auditory-Visual	Surprise	100
Younger	25	Unclear	Auditory-Visual	Surprise	75
Younger	26	Unclear	Auditory-Visual	Surprise	62.5
Younger	27	Unclear	Auditory-Visual	Surprise	50
Younger	28	Unclear	Auditory-Visual	Surprise	75
Younger	29	Unclear	Auditory-Visual	Surprise	100
Younger	30	Unclear	Auditory-Visual	Surprise	75
Older	1	Unclear	Auditory-Visual	Surprise	66.67
Older	2	Unclear	Auditory-Visual	Surprise	37.5
Older	3	Unclear	Auditory-Visual	Surprise	75
Older	4	Unclear	Auditory-Visual	Surprise	100
Older	5	Unclear	Auditory-Visual	Surprise	50
Older	6	Unclear	Auditory-Visual	Surprise	62.5
Older	7	Unclear	Auditory-Visual	Surprise	75
Older	8	Unclear	Auditory-Visual	Surprise	87.5
Older	9	Unclear	Auditory-Visual	Surprise	87.5
Older	10	Unclear	Auditory-Visual	Surprise	100
Older	11	Unclear	Auditory-Visual	Surprise	62.5
Older	12	Unclear	Auditory-Visual	Surprise	75
Older	13	Unclear	Auditory-Visual	Surprise	100
Older	14	Unclear	Auditory-Visual	Surprise	62.5
Older	15	Unclear	Auditory-Visual	Surprise	75
Older	16	Unclear	Auditory-Visual	Surprise	75
Older	17	Unclear	Auditory-Visual	Surprise	75
Older	18	Unclear	Auditory-Visual	Surprise	62.5
Older	19	Unclear	Auditory-Visual	Surprise	37.5
Older	20	Unclear	Auditory-Visual	Surprise	75
Older	21	Unclear	Auditory-Visual	Surprise	75
Older	22	Unclear	Auditory-Visual	Surprise	75
Older	23	Unclear	Auditory-Visual	Surprise	100
Older	24	Unclear	Auditory-Visual	Surprise	62.5
Older	25	Unclear	Auditory-Visual	Surprise	87.5
Older	26	Unclear	Auditory-Visual	Surprise	62.5
Older	27	Unclear	Auditory-Visual	Surprise	62.5
Older	28	Unclear	Auditory-Visual	Surprise	87.5
Older	29	Unclear	Auditory-Visual	Surprise	75
Older	30	Unclear	Auditory-Visual	Surprise	87.5
Younger	1	Clear	Auditory	Sad	100
Younger	2	Clear	Auditory	Sad	100
Younger	3	Clear	Auditory	Sad	100
Younger	4	Clear	Auditory	Sad	87.5
Younger	5	Clear	Auditory	Sad	87.5
Younger	6	Clear	Auditory	Sad	87.5
Younger	7	Clear	Auditory	Sad	62.5
Younger	8	Clear	Auditory	Sad	100
Younger	9	Clear	Auditory	Sad	100
Younger	10	Clear	Auditory	Sad	100
Younger	11	Clear	Auditory	Sad	100
Younger	12	Clear	Auditory	Sad	100
Younger	13	Clear	Auditory	Sad	100
Younger	14	Clear	Auditory	Sad	100
Younger	15	Clear	Auditory	Sad	100
Younger	16	Clear	Auditory	Sad	87.5
Younger	17	Clear	Auditory	Sad	100
Younger	18	Clear	Auditory	Sad	100
Younger	19	Clear	Auditory	Sad	100
Younger	20	Clear	Auditory	Sad	100
Younger	21	Clear	Auditory	Sad	87.5
Younger	22	Clear	Auditory	Sad	100
Younger	23	Clear	Auditory	Sad	87.5
Younger	24	Clear	Auditory	Sad	100
Younger	25	Clear	Auditory	Sad	100
Younger	26	Clear	Auditory	Sad	100
Younger	27	Clear	Auditory	Sad	87.5
Younger	28	Clear	Auditory	Sad	100
Younger	29	Clear	Auditory	Sad	100
Younger	30	Clear	Auditory	Sad	62.5
Older	1	Clear	Auditory	Sad	50
Older	2	Clear	Auditory	Sad	12.5
Older	3	Clear	Auditory	Sad	62.5
Older	4	Clear	Auditory	Sad	87.5
Older	5	Clear	Auditory	Sad	12.5
Older	6	Clear	Auditory	Sad	87.5
Older	7	Clear	Auditory	Sad	37.5
Older	8	Clear	Auditory	Sad	87.5
Older	9	Clear	Auditory	Sad	37.5
Older	10	Clear	Auditory	Sad	62.5
Older	11	Clear	Auditory	Sad	75
Older	12	Clear	Auditory	Sad	37.5
Older	13	Clear	Auditory	Sad	12.5
Older	14	Clear	Auditory	Sad	25
Older	15	Clear	Auditory	Sad	62.5
Older	16	Clear	Auditory	Sad	100
Older	17	Clear	Auditory	Sad	62.5
Older	18	Clear	Auditory	Sad	87.5
Older	19	Clear	Auditory	Sad	25
Older	20	Clear	Auditory	Sad	25
Older	21	Clear	Auditory	Sad	50
Older	22	Clear	Auditory	Sad	87.5
Older	23	Clear	Auditory	Sad	87.5
Older	24	Clear	Auditory	Sad	87.5
Older	25	Clear	Auditory	Sad	100
Older	26	Clear	Auditory	Sad	100
Older	27	Clear	Auditory	Sad	25
Older	28	Clear	Auditory	Sad	87.5
Older	29	Clear	Auditory	Sad	62.5
Older	30	Clear	Auditory	Sad	75
Younger	1	Unclear	Auditory	Sad	100
Younger	2	Unclear	Auditory	Sad	100
Younger	3	Unclear	Auditory	Sad	100
Younger	4	Unclear	Auditory	Sad	100
Younger	5	Unclear	Auditory	Sad	100
Younger	6	Unclear	Auditory	Sad	100
Younger	7	Unclear	Auditory	Sad	87.5
Younger	8	Unclear	Auditory	Sad	87.5
Younger	9	Unclear	Auditory	Sad	87.5
Younger	10	Unclear	Auditory	Sad	100
Younger	11	Unclear	Auditory	Sad	100
Younger	12	Unclear	Auditory	Sad	100
Younger	13	Unclear	Auditory	Sad	87.5
Younger	14	Unclear	Auditory	Sad	100
Younger	15	Unclear	Auditory	Sad	100
Younger	16	Unclear	Auditory	Sad	100
Younger	17	Unclear	Auditory	Sad	100
Younger	18	Unclear	Auditory	Sad	100
Younger	19	Unclear	Auditory	Sad	100
Younger	20	Unclear	Auditory	Sad	87.5
Younger	21	Unclear	Auditory	Sad	87.5
Younger	22	Unclear	Auditory	Sad	100
Younger	23	Unclear	Auditory	Sad	87.5
Younger	24	Unclear	Auditory	Sad	100
Younger	25	Unclear	Auditory	Sad	100
Younger	26	Unclear	Auditory	Sad	100
Younger	27	Unclear	Auditory	Sad	87.5
Younger	28	Unclear	Auditory	Sad	87.5
Younger	29	Unclear	Auditory	Sad	100
Younger	30	Unclear	Auditory	Sad	100
Older	1	Unclear	Auditory	Sad	87.5
Older	2	Unclear	Auditory	Sad	12.5
Older	3	Unclear	Auditory	Sad	57.14
Older	4	Unclear	Auditory	Sad	62.5
Older	5	Unclear	Auditory	Sad	12.5
Older	6	Unclear	Auditory	Sad	87.5
Older	7	Unclear	Auditory	Sad	87.5
Older	8	Unclear	Auditory	Sad	87.5
Older	9	Unclear	Auditory	Sad	87.5
Older	10	Unclear	Auditory	Sad	75
Older	11	Unclear	Auditory	Sad	75
Older	12	Unclear	Auditory	Sad	50
Older	13	Unclear	Auditory	Sad	12.5
Older	14	Unclear	Auditory	Sad	37.5
Older	15	Unclear	Auditory	Sad	87.5
Older	16	Unclear	Auditory	Sad	62.5
Older	17	Unclear	Auditory	Sad	62.5
Older	18	Unclear	Auditory	Sad	100
Older	19	Unclear	Auditory	Sad	25
Older	20	Unclear	Auditory	Sad	37.5
Older	21	Unclear	Auditory	Sad	25
Older	22	Unclear	Auditory	Sad	75
Older	23	Unclear	Auditory	Sad	100
Older	24	Unclear	Auditory	Sad	100
Older	25	Unclear	Auditory	Sad	100
Older	26	Unclear	Auditory	Sad	100
Older	27	Unclear	Auditory	Sad	87.5
Older	28	Unclear	Auditory	Sad	100
Older	29	Unclear	Auditory	Sad	25
Older	30	Unclear	Auditory	Sad	75
Younger	1	Clear	Visual	Sad	100
Younger	2	Clear	Visual	Sad	100
Younger	3	Clear	Visual	Sad	100
Younger	4	Clear	Visual	Sad	100
Younger	5	Clear	Visual	Sad	100
Younger	6	Clear	Visual	Sad	87.5
Younger	7	Clear	Visual	Sad	100
Younger	8	Clear	Visual	Sad	100
Younger	9	Clear	Visual	Sad	100
Younger	10	Clear	Visual	Sad	100
Younger	11	Clear	Visual	Sad	100
Younger	12	Clear	Visual	Sad	100
Younger	13	Clear	Visual	Sad	87.5
Younger	14	Clear	Visual	Sad	100
Younger	15	Clear	Visual	Sad	100
Younger	16	Clear	Visual	Sad	100
Younger	17	Clear	Visual	Sad	100
Younger	18	Clear	Visual	Sad	87.5
Younger	19	Clear	Visual	Sad	100
Younger	20	Clear	Visual	Sad	75
Younger	21	Clear	Visual	Sad	100
Younger	22	Clear	Visual	Sad	100
Younger	23	Clear	Visual	Sad	100
Younger	24	Clear	Visual	Sad	100
Younger	25	Clear	Visual	Sad	100
Younger	26	Clear	Visual	Sad	100
Younger	27	Clear	Visual	Sad	100
Younger	28	Clear	Visual	Sad	100
Younger	29	Clear	Visual	Sad	100
Younger	30	Clear	Visual	Sad	100
Older	1	Clear	Visual	Sad	87.5
Older	2	Clear	Visual	Sad	100
Older	3	Clear	Visual	Sad	100
Older	4	Clear	Visual	Sad	100
Older	5	Clear	Visual	Sad	100
Older	6	Clear	Visual	Sad	100
Older	7	Clear	Visual	Sad	100
Older	8	Clear	Visual	Sad	100
Older	9	Clear	Visual	Sad	100
Older	10	Clear	Visual	Sad	100
Older	11	Clear	Visual	Sad	62.5
Older	12	Clear	Visual	Sad	75
Older	13	Clear	Visual	Sad	100
Older	14	Clear	Visual	Sad	100
Older	15	Clear	Visual	Sad	100
Older	16	Clear	Visual	Sad	75
Older	17	Clear	Visual	Sad	100
Older	18	Clear	Visual	Sad	87.5
Older	19	Clear	Visual	Sad	87.5
Older	20	Clear	Visual	Sad	87.5
Older	21	Clear	Visual	Sad	100
Older	22	Clear	Visual	Sad	100
Older	23	Clear	Visual	Sad	100
Older	24	Clear	Visual	Sad	100
Older	25	Clear	Visual	Sad	100
Older	26	Clear	Visual	Sad	100
Older	27	Clear	Visual	Sad	100
Older	28	Clear	Visual	Sad	100
Older	29	Clear	Visual	Sad	100
Older	30	Clear	Visual	Sad	87.5
Younger	1	Unclear	Visual	Sad	75
Younger	2	Unclear	Visual	Sad	87.5
Younger	3	Unclear	Visual	Sad	75
Younger	4	Unclear	Visual	Sad	85.71
Younger	5	Unclear	Visual	Sad	57.14
Younger	6	Unclear	Visual	Sad	75
Younger	7	Unclear	Visual	Sad	37.5
Younger	8	Unclear	Visual	Sad	62.5
Younger	9	Unclear	Visual	Sad	100
Younger	10	Unclear	Visual	Sad	87.5
Younger	11	Unclear	Visual	Sad	87.5
Younger	12	Unclear	Visual	Sad	100
Younger	13	Unclear	Visual	Sad	87.5
Younger	14	Unclear	Visual	Sad	100
Younger	15	Unclear	Visual	Sad	75
Younger	16	Unclear	Visual	Sad	87.5
Younger	17	Unclear	Visual	Sad	100
Younger	18	Unclear	Visual	Sad	100
Younger	19	Unclear	Visual	Sad	87.5
Younger	20	Unclear	Visual	Sad	37.5
Younger	21	Unclear	Visual	Sad	100
Younger	22	Unclear	Visual	Sad	75
Younger	23	Unclear	Visual	Sad	100
Younger	24	Unclear	Visual	Sad	62.5
Younger	25	Unclear	Visual	Sad	100
Younger	26	Unclear	Visual	Sad	75
Younger	27	Unclear	Visual	Sad	87.5
Younger	28	Unclear	Visual	Sad	100
Younger	29	Unclear	Visual	Sad	87.5
Younger	30	Unclear	Visual	Sad	100
Older	1	Unclear	Visual	Sad	42.86
Older	2	Unclear	Visual	Sad	25
Older	3	Unclear	Visual	Sad	62.5
Older	4	Unclear	Visual	Sad	62.5
Older	5	Unclear	Visual	Sad	37.5
Older	6	Unclear	Visual	Sad	100
Older	7	Unclear	Visual	Sad	62.5
Older	8	Unclear	Visual	Sad	100
Older	9	Unclear	Visual	Sad	87.5
Older	10	Unclear	Visual	Sad	75
Older	11	Unclear	Visual	Sad	75
Older	12	Unclear	Visual	Sad	12.5
Older	13	Unclear	Visual	Sad	75
Older	14	Unclear	Visual	Sad	85.71
Older	15	Unclear	Visual	Sad	25
Older	16	Unclear	Visual	Sad	37.5
Older	17	Unclear	Visual	Sad	75
Older	18	Unclear	Visual	Sad	87.5
Older	19	Unclear	Visual	Sad	87.5
Older	20	Unclear	Visual	Sad	87.5
Older	21	Unclear	Visual	Sad	75
Older	22	Unclear	Visual	Sad	87.5
Older	23	Unclear	Visual	Sad	87.5
Older	24	Unclear	Visual	Sad	87.5
Older	25	Unclear	Visual	Sad	87.5
Older	26	Unclear	Visual	Sad	87.5
Older	27	Unclear	Visual	Sad	100
Older	28	Unclear	Visual	Sad	100
Older	29	Unclear	Visual	Sad	87.5
Older	30	Unclear	Visual	Sad	75
Younger	1	Clear	Auditory-Visual	Sad	100
Younger	2	Clear	Auditory-Visual	Sad	100
Younger	3	Clear	Auditory-Visual	Sad	100
Younger	4	Clear	Auditory-Visual	Sad	100
Younger	5	Clear	Auditory-Visual	Sad	100
Younger	6	Clear	Auditory-Visual	Sad	100
Younger	7	Clear	Auditory-Visual	Sad	100
Younger	8	Clear	Auditory-Visual	Sad	100
Younger	9	Clear	Auditory-Visual	Sad	100
Younger	10	Clear	Auditory-Visual	Sad	100
Younger	11	Clear	Auditory-Visual	Sad	100
Younger	12	Clear	Auditory-Visual	Sad	100
Younger	13	Clear	Auditory-Visual	Sad	100
Younger	14	Clear	Auditory-Visual	Sad	100
Younger	15	Clear	Auditory-Visual	Sad	100
Younger	16	Clear	Auditory-Visual	Sad	100
Younger	17	Clear	Auditory-Visual	Sad	100
Younger	18	Clear	Auditory-Visual	Sad	100
Younger	19	Clear	Auditory-Visual	Sad	100
Younger	20	Clear	Auditory-Visual	Sad	100
Younger	21	Clear	Auditory-Visual	Sad	100
Younger	22	Clear	Auditory-Visual	Sad	87.5
Younger	23	Clear	Auditory-Visual	Sad	100
Younger	24	Clear	Auditory-Visual	Sad	100
Younger	25	Clear	Auditory-Visual	Sad	100
Younger	26	Clear	Auditory-Visual	Sad	100
Younger	27	Clear	Auditory-Visual	Sad	100
Younger	28	Clear	Auditory-Visual	Sad	100
Younger	29	Clear	Auditory-Visual	Sad	100
Younger	30	Clear	Auditory-Visual	Sad	100
Older	1	Clear	Auditory-Visual	Sad	87.5
Older	2	Clear	Auditory-Visual	Sad	37.5
Older	3	Clear	Auditory-Visual	Sad	87.5
Older	4	Clear	Auditory-Visual	Sad	100
Older	5	Clear	Auditory-Visual	Sad	37.5
Older	6	Clear	Auditory-Visual	Sad	100
Older	7	Clear	Auditory-Visual	Sad	100
Older	8	Clear	Auditory-Visual	Sad	100
Older	9	Clear	Auditory-Visual	Sad	100
Older	10	Clear	Auditory-Visual	Sad	100
Older	11	Clear	Auditory-Visual	Sad	100
Older	12	Clear	Auditory-Visual	Sad	75
Older	13	Clear	Auditory-Visual	Sad	100
Older	14	Clear	Auditory-Visual	Sad	87.5
Older	15	Clear	Auditory-Visual	Sad	100
Older	16	Clear	Auditory-Visual	Sad	100
Older	17	Clear	Auditory-Visual	Sad	100
Older	18	Clear	Auditory-Visual	Sad	100
Older	19	Clear	Auditory-Visual	Sad	37.5
Older	20	Clear	Auditory-Visual	Sad	87.5
Older	21	Clear	Auditory-Visual	Sad	87.5
Older	22	Clear	Auditory-Visual	Sad	100
Older	23	Clear	Auditory-Visual	Sad	100
Older	24	Clear	Auditory-Visual	Sad	100
Older	25	Clear	Auditory-Visual	Sad	100
Older	26	Clear	Auditory-Visual	Sad	100
Older	27	Clear	Auditory-Visual	Sad	100
Older	28	Clear	Auditory-Visual	Sad	100
Older	29	Clear	Auditory-Visual	Sad	100
Older	30	Clear	Auditory-Visual	Sad	87.5
Younger	1	Unclear	Auditory-Visual	Sad	100
Younger	2	Unclear	Auditory-Visual	Sad	87.5
Younger	3	Unclear	Auditory-Visual	Sad	100
Younger	4	Unclear	Auditory-Visual	Sad	87.5
Younger	5	Unclear	Auditory-Visual	Sad	100
Younger	6	Unclear	Auditory-Visual	Sad	42.86
Younger	7	Unclear	Auditory-Visual	Sad	100
Younger	8	Unclear	Auditory-Visual	Sad	87.5
Younger	9	Unclear	Auditory-Visual	Sad	100
Younger	10	Unclear	Auditory-Visual	Sad	100
Younger	11	Unclear	Auditory-Visual	Sad	87.5
Younger	12	Unclear	Auditory-Visual	Sad	75
Younger	13	Unclear	Auditory-Visual	Sad	100
Younger	14	Unclear	Auditory-Visual	Sad	100
Younger	15	Unclear	Auditory-Visual	Sad	100
Younger	16	Unclear	Auditory-Visual	Sad	100
Younger	17	Unclear	Auditory-Visual	Sad	100
Younger	18	Unclear	Auditory-Visual	Sad	100
Younger	19	Unclear	Auditory-Visual	Sad	100
Younger	20	Unclear	Auditory-Visual	Sad	62.5
Younger	21	Unclear	Auditory-Visual	Sad	100
Younger	22	Unclear	Auditory-Visual	Sad	100
Younger	23	Unclear	Auditory-Visual	Sad	100
Younger	24	Unclear	Auditory-Visual	Sad	87.5
Younger	25	Unclear	Auditory-Visual	Sad	87.5
Younger	26	Unclear	Auditory-Visual	Sad	100
Younger	27	Unclear	Auditory-Visual	Sad	100
Younger	28	Unclear	Auditory-Visual	Sad	100
Younger	29	Unclear	Auditory-Visual	Sad	100
Younger	30	Unclear	Auditory-Visual	Sad	100
Older	1	Unclear	Auditory-Visual	Sad	75
Older	2	Unclear	Auditory-Visual	Sad	37.5
Older	3	Unclear	Auditory-Visual	Sad	57.14
Older	4	Unclear	Auditory-Visual	Sad	62.5
Older	5	Unclear	Auditory-Visual	Sad	25
Older	6	Unclear	Auditory-Visual	Sad	100
Older	7	Unclear	Auditory-Visual	Sad	100
Older	8	Unclear	Auditory-Visual	Sad	100
Older	9	Unclear	Auditory-Visual	Sad	100
Older	10	Unclear	Auditory-Visual	Sad	100
Older	11	Unclear	Auditory-Visual	Sad	62.5
Older	12	Unclear	Auditory-Visual	Sad	50
Older	13	Unclear	Auditory-Visual	Sad	0
Older	14	Unclear	Auditory-Visual	Sad	87.5
Older	15	Unclear	Auditory-Visual	Sad	100
Older	16	Unclear	Auditory-Visual	Sad	87.5
Older	17	Unclear	Auditory-Visual	Sad	100
Older	18	Unclear	Auditory-Visual	Sad	100
Older	19	Unclear	Auditory-Visual	Sad	37.5
Older	20	Unclear	Auditory-Visual	Sad	75
Older	21	Unclear	Auditory-Visual	Sad	62.5
Older	22	Unclear	Auditory-Visual	Sad	75
Older	23	Unclear	Auditory-Visual	Sad	62.5
Older	24	Unclear	Auditory-Visual	Sad	87.5
Older	25	Unclear	Auditory-Visual	Sad	100
Older	26	Unclear	Auditory-Visual	Sad	100
Older	27	Unclear	Auditory-Visual	Sad	62.5
Older	28	Unclear	Auditory-Visual	Sad	87.5
Older	29	Unclear	Auditory-Visual	Sad	50
Older	30	Unclear	Auditory-Visual	Sad	100
Younger	1	Clear	Auditory	Disgust	75
Younger	2	Clear	Auditory	Disgust	62.5
Younger	3	Clear	Auditory	Disgust	50
Younger	4	Clear	Auditory	Disgust	62.5
Younger	5	Clear	Auditory	Disgust	50
Younger	6	Clear	Auditory	Disgust	25
Younger	7	Clear	Auditory	Disgust	37.5
Younger	8	Clear	Auditory	Disgust	75
Younger	9	Clear	Auditory	Disgust	75
Younger	10	Clear	Auditory	Disgust	12.5
Younger	11	Clear	Auditory	Disgust	37.5
Younger	12	Clear	Auditory	Disgust	37.5
Younger	13	Clear	Auditory	Disgust	50
Younger	14	Clear	Auditory	Disgust	57.14
Younger	15	Clear	Auditory	Disgust	37.5
Younger	16	Clear	Auditory	Disgust	50
Younger	17	Clear	Auditory	Disgust	12.5
Younger	18	Clear	Auditory	Disgust	62.5
Younger	19	Clear	Auditory	Disgust	37.5
Younger	20	Clear	Auditory	Disgust	25
Younger	21	Clear	Auditory	Disgust	50
Younger	22	Clear	Auditory	Disgust	37.5
Younger	23	Clear	Auditory	Disgust	62.5
Younger	24	Clear	Auditory	Disgust	75
Younger	25	Clear	Auditory	Disgust	75
Younger	26	Clear	Auditory	Disgust	37.5
Younger	27	Clear	Auditory	Disgust	25
Younger	28	Clear	Auditory	Disgust	87.5
Younger	29	Clear	Auditory	Disgust	75
Younger	30	Clear	Auditory	Disgust	62.5
Older	1	Clear	Auditory	Disgust	37.5
Older	2	Clear	Auditory	Disgust	25
Older	3	Clear	Auditory	Disgust	0
Older	4	Clear	Auditory	Disgust	25
Older	5	Clear	Auditory	Disgust	28.57
Older	6	Clear	Auditory	Disgust	12.5
Older	7	Clear	Auditory	Disgust	25
Older	8	Clear	Auditory	Disgust	37.5
Older	9	Clear	Auditory	Disgust	50
Older	10	Clear	Auditory	Disgust	37.5
Older	11	Clear	Auditory	Disgust	75
Older	12	Clear	Auditory	Disgust	0
Older	13	Clear	Auditory	Disgust	12.5
Older	14	Clear	Auditory	Disgust	0
Older	15	Clear	Auditory	Disgust	50
Older	16	Clear	Auditory	Disgust	62.5
Older	17	Clear	Auditory	Disgust	12.5
Older	18	Clear	Auditory	Disgust	25
Older	19	Clear	Auditory	Disgust	62.5
Older	20	Clear	Auditory	Disgust	0
Older	21	Clear	Auditory	Disgust	12.5
Older	22	Clear	Auditory	Disgust	37.5
Older	23	Clear	Auditory	Disgust	25
Older	24	Clear	Auditory	Disgust	37.5
Older	25	Clear	Auditory	Disgust	37.5
Older	26	Clear	Auditory	Disgust	12.5
Older	27	Clear	Auditory	Disgust	0
Older	28	Clear	Auditory	Disgust	12.5
Older	29	Clear	Auditory	Disgust	12.5
Older	30	Clear	Auditory	Disgust	12.5
Younger	1	Unclear	Auditory	Disgust	75
Younger	2	Unclear	Auditory	Disgust	50
Younger	3	Unclear	Auditory	Disgust	62.5
Younger	4	Unclear	Auditory	Disgust	87.5
Younger	5	Unclear	Auditory	Disgust	50
Younger	6	Unclear	Auditory	Disgust	37.5
Younger	7	Unclear	Auditory	Disgust	37.5
Younger	8	Unclear	Auditory	Disgust	37.5
Younger	9	Unclear	Auditory	Disgust	75
Younger	10	Unclear	Auditory	Disgust	42.86
Younger	11	Unclear	Auditory	Disgust	100
Younger	12	Unclear	Auditory	Disgust	62.5
Younger	13	Unclear	Auditory	Disgust	62.5
Younger	14	Unclear	Auditory	Disgust	50
Younger	15	Unclear	Auditory	Disgust	75
Younger	16	Unclear	Auditory	Disgust	75
Younger	17	Unclear	Auditory	Disgust	62.5
Younger	18	Unclear	Auditory	Disgust	37.5
Younger	19	Unclear	Auditory	Disgust	25
Younger	20	Unclear	Auditory	Disgust	37.5
Younger	21	Unclear	Auditory	Disgust	62.5
Younger	22	Unclear	Auditory	Disgust	12.5
Younger	23	Unclear	Auditory	Disgust	50
Younger	24	Unclear	Auditory	Disgust	50
Younger	25	Unclear	Auditory	Disgust	87.5
Younger	26	Unclear	Auditory	Disgust	50
Younger	27	Unclear	Auditory	Disgust	50
Younger	28	Unclear	Auditory	Disgust	87.5
Younger	29	Unclear	Auditory	Disgust	75
Younger	30	Unclear	Auditory	Disgust	62.5
Older	1	Unclear	Auditory	Disgust	37.5
Older	2	Unclear	Auditory	Disgust	25
Older	3	Unclear	Auditory	Disgust	37.5
Older	4	Unclear	Auditory	Disgust	50
Older	5	Unclear	Auditory	Disgust	25
Older	6	Unclear	Auditory	Disgust	50
Older	7	Unclear	Auditory	Disgust	25
Older	8	Unclear	Auditory	Disgust	50
Older	9	Unclear	Auditory	Disgust	87.5
Older	10	Unclear	Auditory	Disgust	62.5
Older	11	Unclear	Auditory	Disgust	75
Older	12	Unclear	Auditory	Disgust	0
Older	13	Unclear	Auditory	Disgust	25
Older	14	Unclear	Auditory	Disgust	0
Older	15	Unclear	Auditory	Disgust	62.5
Older	16	Unclear	Auditory	Disgust	37.5
Older	17	Unclear	Auditory	Disgust	50
Older	18	Unclear	Auditory	Disgust	25
Older	19	Unclear	Auditory	Disgust	62.5
Older	20	Unclear	Auditory	Disgust	0
Older	21	Unclear	Auditory	Disgust	12.5
Older	22	Unclear	Auditory	Disgust	25
Older	23	Unclear	Auditory	Disgust	50
Older	24	Unclear	Auditory	Disgust	50
Older	25	Unclear	Auditory	Disgust	62.5
Older	26	Unclear	Auditory	Disgust	37.5
Older	27	Unclear	Auditory	Disgust	0
Older	28	Unclear	Auditory	Disgust	37.5
Older	29	Unclear	Auditory	Disgust	12.5
Older	30	Unclear	Auditory	Disgust	25
Younger	1	Clear	Visual	Disgust	100
Younger	2	Clear	Visual	Disgust	100
Younger	3	Clear	Visual	Disgust	100
Younger	4	Clear	Visual	Disgust	100
Younger	5	Clear	Visual	Disgust	100
Younger	6	Clear	Visual	Disgust	100
Younger	7	Clear	Visual	Disgust	87.5
Younger	8	Clear	Visual	Disgust	100
Younger	9	Clear	Visual	Disgust	100
Younger	10	Clear	Visual	Disgust	100
Younger	11	Clear	Visual	Disgust	100
Younger	12	Clear	Visual	Disgust	100
Younger	13	Clear	Visual	Disgust	100
Younger	14	Clear	Visual	Disgust	100
Younger	15	Clear	Visual	Disgust	100
Younger	16	Clear	Visual	Disgust	100
Younger	17	Clear	Visual	Disgust	100
Younger	18	Clear	Visual	Disgust	100
Younger	19	Clear	Visual	Disgust	100
Younger	20	Clear	Visual	Disgust	12.5
Younger	21	Clear	Visual	Disgust	71.43
Younger	22	Clear	Visual	Disgust	100
Younger	23	Clear	Visual	Disgust	100
Younger	24	Clear	Visual	Disgust	100
Younger	25	Clear	Visual	Disgust	87.5
Younger	26	Clear	Visual	Disgust	87.5
Younger	27	Clear	Visual	Disgust	87.5
Younger	28	Clear	Visual	Disgust	100
Younger	29	Clear	Visual	Disgust	100
Younger	30	Clear	Visual	Disgust	100
Older	1	Clear	Visual	Disgust	87.5
Older	2	Clear	Visual	Disgust	100
Older	3	Clear	Visual	Disgust	100
Older	4	Clear	Visual	Disgust	87.5
Older	5	Clear	Visual	Disgust	100
Older	6	Clear	Visual	Disgust	100
Older	7	Clear	Visual	Disgust	100
Older	8	Clear	Visual	Disgust	100
Older	9	Clear	Visual	Disgust	100
Older	10	Clear	Visual	Disgust	100
Older	11	Clear	Visual	Disgust	62.5
Older	12	Clear	Visual	Disgust	75
Older	13	Clear	Visual	Disgust	100
Older	14	Clear	Visual	Disgust	87.5
Older	15	Clear	Visual	Disgust	100
Older	16	Clear	Visual	Disgust	100
Older	17	Clear	Visual	Disgust	75
Older	18	Clear	Visual	Disgust	100
Older	19	Clear	Visual	Disgust	50
Older	20	Clear	Visual	Disgust	87.5
Older	21	Clear	Visual	Disgust	100
Older	22	Clear	Visual	Disgust	100
Older	23	Clear	Visual	Disgust	100
Older	24	Clear	Visual	Disgust	100
Older	25	Clear	Visual	Disgust	100
Older	26	Clear	Visual	Disgust	100
Older	27	Clear	Visual	Disgust	62.5
Older	28	Clear	Visual	Disgust	100
Older	29	Clear	Visual	Disgust	100
Older	30	Clear	Visual	Disgust	62.5
Younger	1	Unclear	Visual	Disgust	87.5
Younger	2	Unclear	Visual	Disgust	75
Younger	3	Unclear	Visual	Disgust	75
Younger	4	Unclear	Visual	Disgust	75
Younger	5	Unclear	Visual	Disgust	87.5
Younger	6	Unclear	Visual	Disgust	87.5
Younger	7	Unclear	Visual	Disgust	75
Younger	8	Unclear	Visual	Disgust	87.5
Younger	9	Unclear	Visual	Disgust	75
Younger	10	Unclear	Visual	Disgust	75
Younger	11	Unclear	Visual	Disgust	87.5
Younger	12	Unclear	Visual	Disgust	87.5
Younger	13	Unclear	Visual	Disgust	100
Younger	14	Unclear	Visual	Disgust	100
Younger	15	Unclear	Visual	Disgust	87.5
Younger	16	Unclear	Visual	Disgust	75
Younger	17	Unclear	Visual	Disgust	87.5
Younger	18	Unclear	Visual	Disgust	100
Younger	19	Unclear	Visual	Disgust	75
Younger	20	Unclear	Visual	Disgust	62.5
Younger	21	Unclear	Visual	Disgust	87.5
Younger	22	Unclear	Visual	Disgust	62.5
Younger	23	Unclear	Visual	Disgust	87.5
Younger	24	Unclear	Visual	Disgust	100
Younger	25	Unclear	Visual	Disgust	87.5
Younger	26	Unclear	Visual	Disgust	87.5
Younger	27	Unclear	Visual	Disgust	62.5
Younger	28	Unclear	Visual	Disgust	100
Younger	29	Unclear	Visual	Disgust	62.5
Younger	30	Unclear	Visual	Disgust	100
Older	1	Unclear	Visual	Disgust	66.67
Older	2	Unclear	Visual	Disgust	37.5
Older	3	Unclear	Visual	Disgust	50
Older	4	Unclear	Visual	Disgust	75
Older	5	Unclear	Visual	Disgust	75
Older	6	Unclear	Visual	Disgust	75
Older	7	Unclear	Visual	Disgust	87.5
Older	8	Unclear	Visual	Disgust	100
Older	9	Unclear	Visual	Disgust	87.5
Older	10	Unclear	Visual	Disgust	100
Older	11	Unclear	Visual	Disgust	87.5
Older	12	Unclear	Visual	Disgust	37.5
Older	13	Unclear	Visual	Disgust	62.5
Older	14	Unclear	Visual	Disgust	42.86
Older	15	Unclear	Visual	Disgust	75
Older	16	Unclear	Visual	Disgust	87.5
Older	17	Unclear	Visual	Disgust	100
Older	18	Unclear	Visual	Disgust	75
Older	19	Unclear	Visual	Disgust	62.5
Older	20	Unclear	Visual	Disgust	50
Older	21	Unclear	Visual	Disgust	62.5
Older	22	Unclear	Visual	Disgust	62.5
Older	23	Unclear	Visual	Disgust	62.5
Older	24	Unclear	Visual	Disgust	75
Older	25	Unclear	Visual	Disgust	100
Older	26	Unclear	Visual	Disgust	87.5
Older	27	Unclear	Visual	Disgust	75
Older	28	Unclear	Visual	Disgust	100
Older	29	Unclear	Visual	Disgust	62.5
Older	30	Unclear	Visual	Disgust	50
Younger	1	Clear	Auditory-Visual	Disgust	100
Younger	2	Clear	Auditory-Visual	Disgust	100
Younger	3	Clear	Auditory-Visual	Disgust	100
Younger	4	Clear	Auditory-Visual	Disgust	100
Younger	5	Clear	Auditory-Visual	Disgust	100
Younger	6	Clear	Auditory-Visual	Disgust	100
Younger	7	Clear	Auditory-Visual	Disgust	100
Younger	8	Clear	Auditory-Visual	Disgust	100
Younger	9	Clear	Auditory-Visual	Disgust	100
Younger	10	Clear	Auditory-Visual	Disgust	100
Younger	11	Clear	Auditory-Visual	Disgust	100
Younger	12	Clear	Auditory-Visual	Disgust	100
Younger	13	Clear	Auditory-Visual	Disgust	100
Younger	14	Clear	Auditory-Visual	Disgust	100
Younger	15	Clear	Auditory-Visual	Disgust	87.5
Younger	16	Clear	Auditory-Visual	Disgust	100
Younger	17	Clear	Auditory-Visual	Disgust	100
Younger	18	Clear	Auditory-Visual	Disgust	87.5
Younger	19	Clear	Auditory-Visual	Disgust	100
Younger	20	Clear	Auditory-Visual	Disgust	87.5
Younger	21	Clear	Auditory-Visual	Disgust	100
Younger	22	Clear	Auditory-Visual	Disgust	87.5
Younger	23	Clear	Auditory-Visual	Disgust	100
Younger	24	Clear	Auditory-Visual	Disgust	87.5
Younger	25	Clear	Auditory-Visual	Disgust	100
Younger	26	Clear	Auditory-Visual	Disgust	100
Younger	27	Clear	Auditory-Visual	Disgust	100
Younger	28	Clear	Auditory-Visual	Disgust	100
Younger	29	Clear	Auditory-Visual	Disgust	100
Younger	30	Clear	Auditory-Visual	Disgust	100
Older	1	Clear	Auditory-Visual	Disgust	75
Older	2	Clear	Auditory-Visual	Disgust	37.5
Older	3	Clear	Auditory-Visual	Disgust	75
Older	4	Clear	Auditory-Visual	Disgust	100
Older	5	Clear	Auditory-Visual	Disgust	75
Older	6	Clear	Auditory-Visual	Disgust	100
Older	7	Clear	Auditory-Visual	Disgust	100
Older	8	Clear	Auditory-Visual	Disgust	100
Older	9	Clear	Auditory-Visual	Disgust	100
Older	10	Clear	Auditory-Visual	Disgust	100
Older	11	Clear	Auditory-Visual	Disgust	75
Older	12	Clear	Auditory-Visual	Disgust	62.5
Older	13	Clear	Auditory-Visual	Disgust	87.5
Older	14	Clear	Auditory-Visual	Disgust	0
Older	15	Clear	Auditory-Visual	Disgust	100
Older	16	Clear	Auditory-Visual	Disgust	100
Older	17	Clear	Auditory-Visual	Disgust	100
Older	18	Clear	Auditory-Visual	Disgust	100
Older	19	Clear	Auditory-Visual	Disgust	62.5
Older	20	Clear	Auditory-Visual	Disgust	62.5
Older	21	Clear	Auditory-Visual	Disgust	62.5
Older	22	Clear	Auditory-Visual	Disgust	100
Older	23	Clear	Auditory-Visual	Disgust	100
Older	24	Clear	Auditory-Visual	Disgust	100
Older	25	Clear	Auditory-Visual	Disgust	100
Older	26	Clear	Auditory-Visual	Disgust	100
Older	27	Clear	Auditory-Visual	Disgust	50
Older	28	Clear	Auditory-Visual	Disgust	100
Older	29	Clear	Auditory-Visual	Disgust	87.5
Older	30	Clear	Auditory-Visual	Disgust	62.5
Younger	1	Unclear	Auditory-Visual	Disgust	100
Younger	2	Unclear	Auditory-Visual	Disgust	75
Younger	3	Unclear	Auditory-Visual	Disgust	75
Younger	4	Unclear	Auditory-Visual	Disgust	100
Younger	5	Unclear	Auditory-Visual	Disgust	37.5
Younger	6	Unclear	Auditory-Visual	Disgust	87.5
Younger	7	Unclear	Auditory-Visual	Disgust	75
Younger	8	Unclear	Auditory-Visual	Disgust	75
Younger	9	Unclear	Auditory-Visual	Disgust	100
Younger	10	Unclear	Auditory-Visual	Disgust	100
Younger	11	Unclear	Auditory-Visual	Disgust	75
Younger	12	Unclear	Auditory-Visual	Disgust	100
Younger	13	Unclear	Auditory-Visual	Disgust	87.5
Younger	14	Unclear	Auditory-Visual	Disgust	75
Younger	15	Unclear	Auditory-Visual	Disgust	87.5
Younger	16	Unclear	Auditory-Visual	Disgust	75
Younger	17	Unclear	Auditory-Visual	Disgust	87.5
Younger	18	Unclear	Auditory-Visual	Disgust	75
Younger	19	Unclear	Auditory-Visual	Disgust	62.5
Younger	20	Unclear	Auditory-Visual	Disgust	100
Younger	21	Unclear	Auditory-Visual	Disgust	75
Younger	22	Unclear	Auditory-Visual	Disgust	87.5
Younger	23	Unclear	Auditory-Visual	Disgust	100
Younger	24	Unclear	Auditory-Visual	Disgust	87.5
Younger	25	Unclear	Auditory-Visual	Disgust	100
Younger	26	Unclear	Auditory-Visual	Disgust	62.5
Younger	27	Unclear	Auditory-Visual	Disgust	50
Younger	28	Unclear	Auditory-Visual	Disgust	100
Younger	29	Unclear	Auditory-Visual	Disgust	100
Younger	30	Unclear	Auditory-Visual	Disgust	75
Older	1	Unclear	Auditory-Visual	Disgust	57.14
Older	2	Unclear	Auditory-Visual	Disgust	25
Older	3	Unclear	Auditory-Visual	Disgust	87.5
Older	4	Unclear	Auditory-Visual	Disgust	75
Older	5	Unclear	Auditory-Visual	Disgust	75
Older	6	Unclear	Auditory-Visual	Disgust	75
Older	7	Unclear	Auditory-Visual	Disgust	100
Older	8	Unclear	Auditory-Visual	Disgust	50
Older	9	Unclear	Auditory-Visual	Disgust	75
Older	10	Unclear	Auditory-Visual	Disgust	87.5
Older	11	Unclear	Auditory-Visual	Disgust	100
Older	12	Unclear	Auditory-Visual	Disgust	37.5
Older	13	Unclear	Auditory-Visual	Disgust	62.5
Older	14	Unclear	Auditory-Visual	Disgust	14.29
Older	15	Unclear	Auditory-Visual	Disgust	87.5
Older	16	Unclear	Auditory-Visual	Disgust	87.5
Older	17	Unclear	Auditory-Visual	Disgust	75
Older	18	Unclear	Auditory-Visual	Disgust	100
Older	19	Unclear	Auditory-Visual	Disgust	37.5
Older	20	Unclear	Auditory-Visual	Disgust	62.5
Older	21	Unclear	Auditory-Visual	Disgust	12.5
Older	22	Unclear	Auditory-Visual	Disgust	75
Older	23	Unclear	Auditory-Visual	Disgust	87.5
Older	24	Unclear	Auditory-Visual	Disgust	62.5
Older	25	Unclear	Auditory-Visual	Disgust	100
Older	26	Unclear	Auditory-Visual	Disgust	62.5
Older	27	Unclear	Auditory-Visual	Disgust	37.5
Older	28	Unclear	Auditory-Visual	Disgust	87.5
Older	29	Unclear	Auditory-Visual	Disgust	87.5
Older	30	Unclear	Auditory-Visual	Disgust	37.5
